# Supplementary material for: Nest attributes influence choice accuracy, but not decision latency in acorn ants
Source: PLoS One. 2026 Jan 16;21(1):e0329528. doi: 10.1371/journal.pone.0329528 (PMC12810839; doi:10.1371/journal.pone.0329528)
Supplement: S1 Dataset — The data include all raw data collected in the experiment. (CSV) [file pone.0329528.s003.csv]

test	difference	colony_no	colony_id	size	trial	start	scout	tandem_run	direct_tran	last_trip	end	choice
1	1	1	47	26	1	0:00:14	0:01:16	0:00:00	0:49:55	1:21:07	1:24:19	2
1	1	2	26	20	1	0:00:10	0:01:27	0:00:00	0:26:44	1:10:10	1:12:29	2
1	1	3	38	35	2	0:00:25	0:01:57	0:13:41	0:27:59	0:53:27	0:55:09	2
1	1	4	5	35	3	0:00:28	0:01:36	0:15:06	0:20:02	1:11:11	1:30:22	1
1	1	5	22	18	3	0:00:05	0:01:47	0:00:00	0:11:57	0:55:21	1:00:26	2
1	1	6	10	16	3	0:00:26	0:03:02	0:00:00	0:39:00	1:08:56	1:12:13	2
1	1	7	40	35	5	0:00:29	0:02:07	0:00:00	0:56:16	1:31:38	1:32:06	2
1	1	8	29	25	5	0:00:14	0:02:10	0:14:32	0:19:52	0:32:08	0:33:58	1
1	1	9	33	15	6	0:00:24	0:02:22	0:00:00	1:04:36	0:00:00	1:24:06	0
1	1	10	45	10	2	0:00:58	0:01:32	0:21:02	0:36:20	0:52:40	0:52:53	1
2	1	1	39	32	1	0:00:42	0:01:44	0:00:00	0:00:00	0:00:00	2:00:05	0
2	1	2	22	18	1	0:00:07	0:02:05	0:00:00	0:52:13	1:14:55	1:21:32	2
2	1	3	47	26	3	0:00:51	0:01:47	0:11:51	0:23:23	0:52:59	0:55:47	2
2	1	4	10	16	2	0:00:05	0:03:15	0:00:00	0:00:00	0:00:00	1:02:45	0
2	1	5	29	25	3	0:00:13	0:01:45	0:06:49	0:16:15	0:29:43	0:32:12	2
2	1	6	5	35	4	0:14:29	0:00:40	0:16:46	0:23:00	1:54:59	2:05:23	1
2	1	7	26	20	4	0:00:12	0:00:54	0:10:46	0:24:58	1:00:36	1:04:08	2
2	1	8	33	15	4	0:00:44	0:03:52	0:29:40	0:44:02	1:21:36	1:21:54	2
2	1	9	40	35	6	0:00:38	0:01:04	0:00:00	0:29:18	0:55:28	0:57:17	2
2	1	10	38	35	6	0:00:12	0:00:58	0:08:40	0:30:04	0:42:34	0:43:16	2
3	2	1	29	25	1	0:00:21	0:06:25	0:44:25	1:13:39	1:40:13	1:42:22	2
3	2	2	5	35	2	0:00:29	0:00:39	0:24:05	0:38:11	2:40:57	2:41:25	1
3	2	3	22	18	2	0:00:16	0:02:02	0:00:00	0:49:18	1:14:29	1:16:34	1
3	2	4	40	35	3	0:01:24	0:01:58	0:34:10	1:17:48	1:38:34	1:39:32	1
3	2	5	38	35	3	0:00:58	0:03:02	0:00:00	0:24:02	0:55:42	1:03:02	1
3	2	6	33	15	3	0:00:36	0:03:30	0:00:00	0:00:00	0:00:00	1:31:16	0
3	2	7	47	26	5	0:00:22	0:01:20	0:00:00	0:10:52	0:25:50	0:26:47	1
3	2	8	21	14	2	0:00:34	0:09:52	0:00:00	0:00:00	0:00:00	1:09:24	0
3	2	9	10	16	5	0:00:00	0:08:52	0:00:00	1:06:55	1:21:49	1:29:15	1
3	2	10	26	20	6	0:00:20	0:00:58	0:05:50	0:20:50	0:48:06	0:50:14	1
4	2	1	40	35	1	0:00:15	0:01:20	1:36:42	1:57:58	0:00:00	2:32:53	0
4	2	2	47	26	2	0:00:27	0:01:21	0:40:23	0:51:51	1:23:11	1:25:48	2
4	2	3	33	15	1	0:01:01	0:02:47	0:00:00	0:00:00	0:00:00	1:08:26	0
4	2	4	39	32	3	0:00:07	0:03:05	0:41:02	0:00:00	0:00:00	1:04:19	0
4	2	5	26	20	3	0:00:36	0:01:12	0:00:00	0:23:18	0:55:36	0:59:31	2
4	2	6	21	14	1	0:00:35	0:01:47	0:00:00	0:00:00	0:00:00	1:30:22	0
4	2	7	38	35	4	0:00:22	0:01:42	0:00:00	0:00:00	0:00:00	1:45:02	0
4	2	8	22	18	5	0:00:28	0:01:34	0:00:00	0:15:30	0:35:32	0:36:03	2
4	2	9	5	35	6	0:00:16	0:00:28	0:00:00	0:33:58	1:08:40	1:09:14	2
4	2	10	29	25	6	0:00:22	0:01:28	0:47:38	1:04:10	1:23:16	1:27:41	2
5	3	1	5	35	1	0:00:08	0:01:08	0:44:57	0:57:32	1:25:27	1:27:10	1
5	3	2	40	35	2	0:00:22	0:00:24	0:00:00	0:42:06	1:27:24	1:40:00	2
5	3	3	29	25	2	0:00:13	0:04:42	0:22:44	0:50:23	1:01:37	1:04:59	1
5	3	4	26	20	2	0:00:23	0:08:23	0:31:15	0:39:13	1:03:15	1:06:18	1
5	3	5	47	26	4	0:00:16	0:01:18	0:07:20	0:15:00	0:34:06	1:17:51	1
5	3	6	22	18	4	0:00:12	0:02:20	0:00:00	0:23:08	0:39:52	0:43:07	1
5	3	7	10	16	4	0:00:18	0:03:02	0:00:00	1:03:54	1:48:08	1:48:35	2
5	3	8	38	35	5	0:00:13	0:00:53	0:45:15	0:56:27	1:24:12	1:24:57	2
5	3	9	45	10	1	0:00:24	0:03:16	0:40:40	0:53:38	1:05:54	1:09:37	1
5	3	10	33	15	5	0:00:24	0:02:58	0:00:00	0:00:00	0:00:00	1:08:02	0
6	3	1	38	35	1	0:00:12	0:05:04	1:58:16	2:25:29	2:51:54	2:54:02	1
6	3	2	39	32	2	0:00:07	0:00:19	0:00:00	0:00:00	0:00:00	2:00:47	0
6	3	3	10	16	1	0:00:00	0:14:30	0:26:12	0:57:10	1:17:08	1:20:24	1
6	3	4	33	15	2	0:00:42	0:01:28	0:10:08	0:33:08	1:28:41	1:33:13	1
6	3	5	40	35	4	0:00:56	0:02:36	0:31:26	0:42:04	1:18:28	1:41:21	0
6	3	6	29	25	4	0:00:12	0:01:46	0:37:42	0:42:56	1:08:38	1:20:22	1
6	3	7	5	35	5	0:00:15	0:02:37	0:35:43	0:41:15	1:19:09	1:22:55	1
6	3	8	26	20	5	0:00:23	0:01:11	0:00:00	0:22:33	1:26:47	1:32:32	2
6	3	9	22	18	6	0:00:12	0:02:56	0:00:00	0:15:58	0:39:44	0:41:37	1
6	3	10	47	26	6	0:00:13	0:01:07	0:00:00	0:12:49	0:27:55	0:31:31	1
