# Supplementary material for: Nest attributes influence choice accuracy, but not decision latency in acorn ants
Source: PLoS One. 2026 Jan 16;21(1):e0329528. doi: 10.1371/journal.pone.0329528 (PMC12810839; doi:10.1371/journal.pone.0329528)
Supplement: S1 File — R codes used in data analysis. The R file contains the codes used for data analysis. (R) [file pone.0329528.s004.R]

#Package Library
library(tidyverse)
library(dplyr)
library(tidyr)
library(readr)
library(ggplot2) 
library(gridExtra)
library(lubridate)
library(lmtest)
library(bbmle)
library(ggpubr)
library(broom)
library(AICcmodavg)
library(MASS)
library(car)
library(pscl)
library(MARSS)
library(ggsignif)
library(ggpubr)
library(lme4)
library(emmeans)
library(pbkrtest)
library(e1071)
library(fBasics)
library(lmerTest)
library(ggsignif)
library(DHARMa)
#--------------------

#Data cleaning & set-up
#Data for figures and accuracy & latency analysis
colony_exp <- read.csv("S1_Dataset_Resubmission.csv") %>%
  filter(choice != 0) %>%
  mutate(overall_time = 0,
         direct_time = 0,
         colon_id = as.character(colony_id),
         test_fac = as.character(test),
         diff_fac = as.character(difference),
         trial_fac = as.character(trial)) %>%
  group_by(diff_fac)

#Time conversion
for(i in 1:length(colony_exp$test)){
  t_scout <- hms(colony_exp$scout[i])
  min_scout <- hours(t_scout) * 60 + minutes(t_scout) + seconds(t_scout) / 60
  t_direct <- hms(colony_exp$direct_tran[i])
  min_direct <- hours(t_direct) * 60 + minutes(t_direct) + seconds(t_direct) / 60
  t_last <- hms(colony_exp$last_trip[i])
  min_last <- hours(t_last) * 60 + minutes(t_last) + seconds(t_last) / 60
  t_end <- hms(colony_exp$end[i])
  min_end <- hours(t_end) * 60 + minutes(t_end) + seconds(t_end) / 60
  overall_dur <- min_last - min_scout
  moving <- min_direct - min_scout
  colony_exp$direct_time[i] = moving
  colony_exp$overall_time[i] = overall_dur
}
#--------------------

#Figure 3 Choice accuracy across test types and the number of differences}
choice_diff <- colony_exp %>%
  group_by(test_fac, diff_fac) %>%
  summarise("1" = sum(choice == "1"),
            "2" = sum(choice == "2")) %>%
  pivot_longer(cols = c("1", "2"), names_to = "choice", values_to = "count")

ggplot(choice_diff, aes(x = test_fac, y = count, fill = choice)) +
  geom_col(position = "dodge") +
  scale_fill_manual(name = "Choice", labels = c("1 - Target", "2 - Alternative"), values = c("#8FC0EB", "#60819E")) +
  labs(x = "Test", y = "No. of colonies") +
  facet_wrap(~ diff_fac, scales = "free_x") +
  theme_pubr()
#--------------------

#Figure 4 Latency until direct transport (decision made) across test types and the number of differences}
diff_overall <- colony_exp %>%
  group_by(test_fac)

ggplot(diff_overall, aes(x = test_fac, y = direct_time)) +
  geom_boxplot(color = "#60819E", outlier.color = "#E8C5B0") +
  geom_point(shape = 21, color = "#2A3F52") +
  labs(x = "Test", y = "Time (min)") +
  facet_wrap(~ diff_fac, scales = "free_x") +
  theme_pubr()
#--------------------

#Figure S2 Accuracy across trials}
choice_trial <- colony_exp %>%
  group_by(choice, trial_fac, colony_id)

ggplot(choice_trial, aes(x = trial_fac, y = choice, group = colony_id)) +
  geom_line(position = position_jitter(h=0.15,w=0.15), aes(colour = factor(colony_id))) +
  scale_y_discrete(limits = c("1", "2")) +
  scale_color_brewer(palette = "Set3") +
  labs(x = "Trial", y = "Choice", color = "Colony ID")+
  theme_pubr()
#--------------------

#Figure S3 Latency until carrying across trials}
choice_trial <- colony_exp %>%
  group_by(direct_time, trial_fac, colony_id)

ggplot(choice_trial, aes(x = trial_fac, y = direct_time, group = colony_id)) +
  geom_line(position = position_jitter(h=0.15,w=0.15), aes(colour = factor(colony_id))) +
  scale_color_brewer(palette = "Set3") +
  labs(x = "Trial", y = "Latency (min)", color = "Colony ID")+
  theme_pubr()
#--------------------

#Figure S4 Latency until end of trial (decision finalized) across test types and the number of differences}
diff_overall <- colony_exp %>%
  group_by(test_fac)

ggplot(diff_overall, aes(x = test_fac, y = overall_time)) +
  geom_boxplot(color = "#60819E", outlier.color = "#E8C5B0") +
  geom_point(shape = 21, color = "#2A3F52") +
  labs(x = "Test", y = "Time (min)") +
  facet_wrap(~ diff_fac, scales = "free_x") +
  theme_pubr()
#--------------------

#Models for effects of test types & differences on choice}
colony_exp$choice <- ifelse(colony_exp$choice == 2, 0, 1)

#Full model - Choice by number of differences (1-3)
m_choice_diff_full <- glm(choice ~ diff_fac + colony_id + trial + size, family = "binomial", data = colony_exp)
Anova(m_choice_diff_full)

#Model used in manuscript - Choice by number of differences (1-3)
m_choice_diff <- glm(choice ~ diff_fac+ colony_id, family = "binomial", data = colony_exp)
means_m_choice_diff <- emmeans(m_choice_diff, pairwise ~ diff_fac, adjust = "tukey")
Anova(m_choice_diff)
means_m_choice_diff

#Full model - Choice by test types (1-6)
m_choice_test_full <- glm(choice ~ test_fac + colony_id + trial + size, family = "binomial", data = colony_exp)
Anova(m_choice_test_full)

#Model used in manuscript - Choice by test types (1-6)
m_choice_test <- glm(choice ~ test_fac + colony_id, family = "binomial", data = colony_exp)
means_m_choice_test <- emmeans(m_choice_test, pairwise ~ test_fac, adjust = "Tukey")
Anova(m_choice_test)
means_m_choice_test
#--------------------

#Models for effects of test types & differences on carrying latency}
#Full model - Carrying latency by number of differences (1-3)
m_dtime_diff_full <- glmer(direct_time ~ diff_fac + trial + size + (1|colony_id), family = Gamma(link = "log"), colony_exp)
Anova(m_dtime_diff_full)

#Model used in manuscript - Carrying latency by number of differences (1-3)
m_dtime_diff <- glmer(direct_time ~ diff_fac + trial + (1|colony_id), family = Gamma(link = "log"), colony_exp)
means_m_dtime_diff <- emmeans(m_dtime_diff, pairwise ~ diff_fac, adjust = "tukey")
Anova(m_dtime_diff)
means_m_dtime_diff

#Full model - Carrying latency by test types (1-6)
m_dtime_test_full <- glmer(direct_time ~ test_fac + trial + size + (1|colony_id), family = Gamma(link = "log"), colony_exp)
Anova(m_dtime_test_full)

#Model used in manuscript - Carrying latency by test types (1-6)
m_dtime_test <- glmer(direct_time ~ test_fac + trial + (1|colony_id), family = Gamma(link = "log"), colony_exp)
means_m_dtime_test <- emmeans(m_dtime_test, pairwise ~ test_fac, adjust = "tukey")
Anova(m_dtime_test)
means_m_dtime_test
#--------------------

#Models for effects of test types & differences on overall latency}
#Full model - Overall latency by number of differences (1-3)
m_otime_diff_full <- glmer(overall_time ~ diff_fac + trial + size + (1|colony_id), family = Gamma(link = "log"), colony_exp)
Anova(m_otime_diff_full)

#Model used in manuscript - Overall latency by number of differences (1-3)
m_otime_diff <- glmer(overall_time ~ diff_fac + trial + (1|colony_id), family = Gamma(link = "log"), colony_exp)
means_m_otime_diff <- emmeans(m_otime_diff, pairwise ~ diff_fac, adjust = "tukey")
Anova(m_otime_diff)
means_m_otime_diff

#Full model - Overall latency by test types (1-6)
m_otime_test_full <- glmer(overall_time ~ test_fac + trial + size + (1|colony_id), family = Gamma(link = "log"), colony_exp)
Anova(m_otime_test_full)

#Model used in manuscript - Overall latency by by test types (1-6)
m_otime_test <- glmer(overall_time ~ test_fac + trial + (1|colony_id), family = Gamma(link = "log"), colony_exp)
means_m_otime_test <- emmeans(m_otime_test, pairwise ~ test_fac, adjust = "tukey")
Anova(m_otime_test)
means_m_otime_test
#--------------------

#Models for effects of test types & differences on probability of emigration}
colony_exp <- read.csv("S1_Dataset_Resubmission1.csv") %>%
  mutate(overall_time = 0,
         direct_time = 0,
         colon_id = as.character(colony_id),
         test_fac = as.character(test),
         diff_fac = as.character(difference),
         trial_fac = as.character(trial)) %>%
  group_by(diff_fac)

colony_exp$mvnm <- as.factor(ifelse(colony_exp$choice == 0, 0, 1))

#Full model - Probability of emigration by number of differences (1-3)
m_mvnm_diff_full <- glmer(mvnm ~ diff_fac + trial + size + (1|colony_id), family = "binomial", data = colony_exp)
Anova(m_mvnm_diff_full)

#Model used in manuscript - Probability of emigration by number of differences (1-3)
m_mvnm_diff <- glmer(mvnm ~ diff_fac + (1|colony_id), family = "binomial", data = colony_exp)
means_m_mvnm_diff <- emmeans(m_mvnm_diff, pairwise ~ diff_fac, adjust = "tukey")
Anova(m_mvnm_diff)
means_m_mvnm_diff

#Full model - Probability of emigration by test types (1-6)
m_mvnm_test <- glmer(mvnm ~ test_fac + trial + size + (1|colony_id), family = "binomial", data = colony_exp)
Anova(m_mvnm_test)

#Model used in manuscript - Probability of emigration by test types (1-6)
m_mvnm_test <- glmer(mvnm ~ test_fac + (1|colony_id), family = "binomial", data = colony_exp)
means_m_mvnm_test <- emmeans(m_mvnm_test, pairwise ~ test_fac, adjust = "tukey")
Anova(m_mvnm_test)
means_m_mvnm_test
#--------------------

#Check for overdispersion

sim_res_choice_diff <- simulateResiduals(m_choice_diff)
testOverdispersion(sim_res_choice_diff)

sim_res_choice_test <- simulateResiduals(m_choice_test)
testOverdispersion(sim_res_choice_test)

sim_res_dtime_diff <- simulateResiduals(m_dtime_diff)
testOverdispersion(sim_res_dtime_diff)

sim_res_dtime_test <- simulateResiduals(m_dtime_test)
testOverdispersion(sim_res_dtime_test)

sim_res_otime_diff <- simulateResiduals(m_otime_diff)
testOverdispersion(sim_res_otime_diff)

sim_res_otime_test <- simulateResiduals(m_otime_test)
testOverdispersion(sim_res_otime_test)
